# Supplementary material for: Is There a Correlation between Multiparametric Assessment in Ultrasound and Intrinsic Subtype of Breast Cancer?
Source: J Clin Med. 2021 Nov 19;10(22):5394. doi: 10.3390/jcm10225394 (PMC8618837; doi:10.3390/jcm10225394)
Supplement: Supplementary file 1 [file jcm-10-05394-s001.zip]

Archive with 1 entries (1 files):
- jcm-1436468-supplementary.pdf
